# Supplementary material for: Fine scale patterns of genetic partitioning in the rediscovered African crocodile, Crocodylus suchus (Saint-Hilaire 1807)
Source: PeerJ. 2016 Apr 12;4:e1901. doi: 10.7717/peerj.1901 (PMC4841213; doi:10.7717/peerj.1901)
Supplement: Data S1 [file peerj-04-1901-s001.txt]

		Cj104		Cj16		Cj127		Cj35		Cj18		CUD68		Cj131		Cj119		Cj101	
NFDS01	1	203	203	141	141	329	339	152	158	219	229	126	136	218	222	176	178	366	366
NFDS03	1	201	203	141	163	-9	-9	152	158	201	201	126	136	222	228	178	178	364	366
NFDS04	1	201	209	149	175	329	339	150	150	201	201	126	130	222	224	178	178	366	370
NFDS05	1	201	203	141	175	329	351	150	158	203	219	126	136	222	228	178	188	364	370
NFDS06	1	201	201	141	141	329	351	158	158	201	201	136	146	222	224	178	188	364	366
NFDS07	1	203	203	141	155	353	353	150	158	201	217	126	146	228	228	178	178	364	364
NKRP03	1	201	201	157	157	331	351	158	158	201	201	138	138	224	224	176	178	364	364
NKRP04	1	197	205	135	141	351	351	150	166	201	229	126	136	222	222	176	178	362	364
NKRP05	1	201	201	141	149	-9	-9	150	150	201	201	126	126	228	228	178	188	352	366
NRGNP01	1	201	201	155	173	341	351	156	156	201	201	126	130	222	228	178	178	366	368
NRGNP02	1	201	201	149	173	341	375	152	156	201	201	126	126	222	228	176	176	366	368
GUIN01	2	-9	-9	129	139	343	349	150	158	201	201	126	130	218	222	176	178	364	364
GUIN02	2	183	185	129	139	329	341	156	164	201	201	126	132	218	228	176	186	364	366
GUIN04	2	203	203	-9	-9	331	349	152	156	201	201	126	126	222	222	186	186	364	366
GUIN05	2	203	203	139	149	343	343	148	158	201	201	126	136	218	222	176	176	364	364
GUIN06	2	185	203	149	149	331	343	156	164	201	201	126	130	218	222	176	178	364	364
GUIN07	2	199	203	129	139	331	331	156	170	199	201	126	126	222	224	178	178	368	370
GUIN08	2	199	203	129	129	331	343	156	170	201	201	126	126	222	224	178	178	368	370
GUIN400	2	-9	-9	129	129	331	341	166	166	203	203	126	132	222	222	176	186	364	366
NSengue01	2	201	207	139	139	331	343	156	156	201	201	126	136	222	224	176	186	364	364
NSengue02	2	203	203	129	139	343	343	164	164	201	201	126	126	222	222	186	186	-9	-9
NSPD01	3	203	203	141	141	-9	-9	158	166	201	201	134	134	230	230	174	178	364	364
NSPD02	3	201	203	165	173	-9	-9	174	174	201	201	134	134	230	230	174	174	364	364
NSPD03	3	203	203	141	173	331	331	166	166	201	201	134	136	230	230	174	174	364	364
NSPD04	3	203	203	141	165	331	343	166	174	201	201	134	136	226	230	174	190	364	366
NSPD06	3	201	203	165	165	329	343	166	174	201	201	134	136	230	230	174	190	364	366
NSPD07	3	201	201	141	165	343	343	158	174	201	201	134	136	226	230	174	174	364	366
NSPD08	3	203	203	141	165	329	329	158	158	201	229	124	134	230	230	174	174	364	364
NSPD09	3	201	201	165	165	343	343	158	174	201	201	128	136	230	230	174	174	362	364
NGNI01	4	201	201	141	173	329	389	166	174	201	229	138	150	218	226	176	178	366	366
NGOR01	4	201	201	143	173	331	389	156	156	225	229	140	140	218	224	174	178	364	366
NAGN01	4	203	203	141	141	343	343	150	158	199	229	130	140	218	226	178	178	366	366
NAGN02	4	203	209	141	141	343	353	166	166	229	229	128	140	218	222	174	176	366	366
NAVI01	4	203	203	135	141	347	403	150	166	201	201	138	150	218	222	178	190	372	372
NAVI02	4	201	209	135	173	343	351	150	166	201	229	134	134	218	226	174	190	366	372
NAVI04	4	201	205	141	175	347	385	150	166	199	201	134	140	218	222	174	174	372	372
NAVI06	4	205	205	141	141	343	343	150	174	201	229	138	150	218	224	176	176	366	366
NAVI07	4	201	201	141	141	343	343	150	174	201	229	138	138	218	222	174	178	364	364
NAVI08	4	203	205	173	173	343	343	174	174	201	229	138	150	222	226	176	176	364	366
NAVI05	4	201	209	135	165	343	401	150	166	229	229	138	150	218	222	176	178	364	366
NAVI09	4	201	205	141	141	343	343	150	174	201	229	138	150	218	224	176	176	364	366
NAVI10	4	203	205	159	165	343	343	166	166	203	229	138	140	218	218	176	176	372	372
NAVI11	4	201	201	159	165	343	343	150	166	201	229	140	150	218	218	174	176	366	372
NAVI12	4	201	201	135	141	343	343	166	166	229	229	138	138	218	218	174	174	366	372
NAVI13	4	201	209	-9	-9	343	343	150	150	229	229	138	138	218	218	174	176	366	372
NDCF01	5	209	211	141	175	345	345	152	166	229	231	138	148	218	226	172	176	366	366
NDCF02	5	203	205	141	165	345	379	150	150	199	231	128	128	218	230	172	178	366	366
NDCF03	5	203	203	141	159	345	345	150	166	199	231	138	148	218	218	176	178	366	370
NDCF04	5	205	205	163	165	331	343	172	172	199	199	134	134	218	226	190	190	364	366
NHAP01	5	201	205	175	175	345	345	150	166	199	231	128	138	218	218	172	176	370	370
NHAP02	5	205	205	141	177	345	345	150	166	199	231	128	134	218	226	172	176	364	370
NHAP03	5	205	209	175	175	331	345	166	174	199	201	128	138	222	226	172	176	370	370
NHAP04	5	203	205	175	175	345	345	156	166	199	199	134	138	218	222	174	178	364	370
NHAP05	5	203	205	175	175	345	345	156	174	199	231	138	138	218	226	172	176	366	370
NHAP06	5	203	205	173	175	345	345	150	174	199	199	138	138	222	222	176	176	370	370
NHAP07	5	203	203	175	175	345	345	166	174	229	231	134	138	218	222	172	176	370	370
NHAP08	5	201	203	173	175	345	345	150	160	229	231	128	138	218	218	172	190	366	370
NHAP09	5	201	205	141	175	345	345	150	166	229	229	134	138	218	218	172	190	366	370
NHAP10	5	201	205	141	175	345	345	150	150	229	231	134	138	218	218	172	190	366	370
NAW01	5	209	209	141	175	345	383	172	172	201	231	136	140	218	226	174	176	360	364
NAW02	5	203	209	141	175	379	383	150	172	201	201	134	148	226	226	174	176	360	366
NAW03	5	203	209	141	175	383	383	156	172	201	231	136	140	226	226	172	190	360	364
NAW05	5	205	205	173	175	345	345	172	172	199	231	126	136	218	222	172	176	362	364
NAW06	5	205	205	173	175	345	383	172	174	231	231	136	138	218	218	172	176	364	364
NAW07	5	209	209	141	175	345	345	166	172	231	231	136	138	218	218	176	176	364	364
NAW08	5	205	205	175	175	345	345	172	172	199	231	138	148	222	226	176	176	364	366
NHCB01	5	203	205	141	141	345	345	160	166	199	199	140	148	226	230	176	176	362	366
NHCB02	5	201	203	141	141	345	345	166	166	199	199	140	140	222	226	176	176	360	366
NHCB03	5	209	209	141	141	345	345	160	166	199	199	140	140	222	226	176	176	360	360
NAZ01	6	-9	-9	139	149	343	345	150	160	201	201	132	138	224	224	176	176	366	370
NAZ02	6	209	209	149	149	345	345	150	160	201	203	138	138	224	224	176	176	366	366
NGRR05	6	201	207	141	149	371	371	150	172	203	203	-9	-9	228	228	176	176	360	362
NGRR06	6	201	205	141	141	343	355	152	166	201	201	128	132	224	228	176	176	360	360
NWHS01	6	-9	-9	141	149	361	361	150	160	201	203	132	144	228	230	176	176	360	368
NMNP01	6	203	205	141	149	343	401	158	158	201	201	132	148	224	228	176	176	362	366
NMNP02	6	201	213	149	153	343	371	150	150	201	241	132	132	228	228	176	178	360	362
NBNP01	6	207	207	141	141	327	343	150	160	201	201	132	132	216	224	178	178	352	362
NBNP02	6	201	203	143	149	-9	-9	160	160	203	203	132	132	224	224	176	176	360	362
NBNP04	6	203	207	143	149	345	397	160	160	201	241	132	132	224	230	176	178	362	370
NBNP05	6	203	203	143	149	359	397	160	160	203	203	132	134	224	230	176	176	360	366
NBNP08	6	203	207	143	149	327	397	150	158	201	201	132	132	-9	-9	176	176	362	370
NBNP09	6	203	203	141	141	327	397	150	160	203	241	132	132	224	224	176	178	-9	-9
NDNP01	6	201	205	141	153	327	361	158	160	203	203	128	148	222	224	178	178	362	366
NTAD01	7	201	205	141	141	341	367	160	160	201	201	128	128	224	226	176	176	362	362
NTAD02	7	-9	-9	141	141	341	367	160	160	201	201	128	128	224	226	176	176	362	362
NTAD03	7	207	207	141	141	343	367	160	160	201	201	128	128	226	230	176	176	362	362
NTAD04	7	-9	-9	141	141	341	341	160	160	201	201	128	128	224	230	176	176	362	362
NTAD05	7	209	209	141	141	343	343	160	160	201	201	128	128	230	230	176	176	362	362
NTAD06	7	209	209	141	141	343	367	162	162	201	201	128	128	226	230	176	176	362	362
NTAD07	7	209	209	141	141	341	341	160	160	201	201	128	128	224	230	176	176	362	362
NKIN01	8	209	209	141	141	343	343	172	172	201	201	126	144	226	226	176	176	354	362
NKIN02	8	203	209	141	169	343	343	172	172	201	201	126	144	224	226	174	174	354	368
NKVNP01	8	201	201	169	169	343	349	154	158	201	231	126	130	224	224	178	178	362	370
NKVNP02	8	201	201	139	169	343	343	158	160	201	235	130	130	224	226	172	178	370	370
NKVNP03	8	201	203	139	169	-9	-9	158	158	201	231	126	130	224	224	172	176	362	370
NKVNP04	8	201	203	139	169	343	349	160	172	201	235	126	130	224	232	178	178	370	370
NKVNP05	8	201	207	139	169	343	351	158	158	201	201	130	152	224	232	174	178	362	362
NKVNP06	8	201	207	139	169	343	343	158	172	201	201	130	158	224	224	174	178	354	362
NKVNP07	8	201	203	139	169	343	343	158	158	199	235	126	152	224	226	172	176	362	370
NKVNP08	8	203	203	139	139	343	349	158	158	227	229	126	158	224	226	174	178	354	370
NKVNP09	8	201	207	169	169	343	343	158	158	201	231	152	158	224	230	174	178	356	362
NKVNP10	8	201	201	139	169	343	343	158	172	201	235	128	128	224	224	178	178	370	370
NKVNP11	8	201	207	139	139	-9	-9	158	172	201	201	130	152	232	232	174	178	362	362
NKVNP12	8	201	203	139	139	-9	-9	158	158	231	235	128	130	234	234	176	176	370	370
NKVNP13	8	201	201	169	169	343	349	158	158	201	201	128	128	222	222	176	178	362	362
NKVNP14	8	201	203	139	169	343	349	158	172	201	201	126	126	224	224	176	178	362	362
NKVNP17	8	203	207	139	139	343	343	156	158	201	201	126	158	220	224	178	178	354	362
NKVNP18	8	201	201	139	169	343	349	160	172	201	201	126	130	224	232	178	178	362	370
NKVNP19	8	201	203	139	169	343	349	158	158	201	231	128	128	220	224	174	178	354	362
